# Supplementary material for: CSN1S1, CSN3 and LPL: Three Validated Gene Polymorphisms Useful for More Sustainable Dairy Production in the Mediterranean River Buffalo
Source: Animals (Basel). 2024 May 9;14(10):1414. doi: 10.3390/ani14101414 (PMC11117199; doi:10.3390/ani14101414)
Supplement: Supplementary file 1 [file animals-14-01414-s001.zip]

Archive with 1 entries (1 files):
- animals-2981061-supplementary.pdf
